# Supplementary material for: Candidiasis and Other Bacterial Infections among Patients Diagnosed with Burning Mouth Syndrome
Source: Medicina (Kaunas). 2022 Aug 1;58(8):1029. doi: 10.3390/medicina58081029 (PMC9416425; doi:10.3390/medicina58081029)
Supplement: Supplementary file 1 [file medicina-58-01029-s001.zip]

Archive with 4 entries (4 files):
- Table S1.pdf
- Table S2.xlsm
- Table S3.xlsm
- Table S4.pdf
