# Supplementary material for: Candidiasis and Other Bacterial Infections among Patients Diagnosed with Burning Mouth Syndrome
Source: Medicina (Kaunas). 2022 Aug 1;58(8):1029. doi: 10.3390/medicina58081029 (PMC9416425; doi:10.3390/medicina58081029)
Supplement: Supplementary file 1 [file medicina-58-01029-s001.zip › Table S2.xlsm]

## Sheet: Sheet1
Table S2. Correlations between BMS groups patient data
			Age	Gender	Pain levels in the morning	Pain levels in the afternoon	Pain levels in the evening	Unstimulated salivary flow levels	Stimulated salivary flow levels	Candida albicans growth levels	Candida species growth levels	Staphylococcus aureus growth levels	Serratia Marcescens growth levels	Aeromonas species growth levels	Acinetobacter Iwofii growth levels	Non fermenting Gram negative rods growth levels	Klebsiella pneumoniae growth levels	Citrobacter species growth levels	Pseudomonas species growth levels	Klebsiella oxytoca growth levels	Escherichia coli growth levels	Acinetobacter ursungii growth levels	Serratia species growth levels	Enterobacter species growth levels	Acinetobacter junii growth levels	Seratia ficaria growth levels	Citrobacter freundii growth levels	Raoutella ornithinolytica growth levels	Acinetobacter baumanii growth levels	Klebsiella species growth levels	Pseudomonas putida growth levels	Comamonas testosteroni growth levels	Rauotella planticola growth levels	Burkholderia gladioli growth levels	Pantoea species growth levels	Pseudomonas fluorescens growth levels	Sphingomonas paucimobillis growth levels	Rahnella aqualitis growth levels	Moraxella species growth levels	Morganella morganii growth levels	Pseudomonas aeroginosa growth levels	Enterobacter asburiae growth levels	Stenotrophomonas maltophilia growth levels	Proteus vulgaris growth levels	Duration of disease
Spearman's rho	Age	Correlation Coefficient	1	-.263**	0.0236213	-0.114055	-0.00224227	-.229**	-.236**	0.00908884	.216**	-.180*	-.161*	0.0548202	0.0233249	.159*	0.0705631	.150*	0.0336016	-0.0309656	-0.0452039	0.0337649	0.0336016	0.0586312	0.0336016	-0.116078	.170*	0.12677	-0.0877624	0.106246	0.0389473	0.0389473	.159*	0.0626211	0.0725489	0.0476586	-0.0427657	-0.0656758	0.119133	0.11226	-0.0145098	-0.0572754	-0.122951	-0.0229102	0.128084
		Sig. (2-tailed)		0.000461726	0.757717	0.135132	0.976642	0.00239343	0.00173488	0.905528	0.00427146	0.0179409	0.0344527	0.47377	0.760665	0.037241	0.356249	0.0489311	0.660749	0.685894	0.554818	0.659203	0.660749	0.443532	0.660749	0.128298	0.0257746	0.0965091	0.250893	0.164147	0.610927	0.610927	0.0363995	0.41308	0.342842	0.533508	0.576385	0.390619	0.118487	0.141428	0.849722	0.454162	0.107056	0.764794	0.0930755
		N	173	173	173	173	173	173	173	173	173	173	173	173	173	173	173	173	173	173	173	173	173	173	173	173	173	173	173	173	173	173	173	173	173	173	173	173	173	173	173	173	173	173	173
	Gender	Correlation Coefficient	-.263**	1	0.0108102	0.107708	-0.0630138	.224**	.192*	-0.0806163	-0.0916936	-0.0539785	-0.0675467	-0.0423475	-0.0520163	-0.106837	0.11353	-0.0520163	-0.0298575	0.0429903	0.0593621	-0.0423475	-0.0298575	-0.0759741	-0.0298575	.195*	-0.0423482	-0.0298575	0.0791553	-0.0803914	-0.0298575	-0.0298575	-0.0423482	-0.0298575	-0.0298575	-0.0423482	.195*	-0.0298575	-0.0298575	-0.0298575	-0.0298575	-0.0298575	-0.0298575	-0.0298575	0.0161288
		Sig. (2-tailed)	0.000461726		0.887744	0.158388	0.410151	0.00307659	0.0112646	0.291712	0.230206	0.480597	0.377233	0.580123	0.496714	0.161799	0.136951	0.496714	0.69657	0.574382	0.437861	0.580123	0.69657	0.320478	0.69657	0.0102512	0.580117	0.69657	0.300574	0.293065	0.69657	0.69657	0.580117	0.69657	0.69657	0.580117	0.0102512	0.69657	0.69657	0.69657	0.69657	0.69657	0.69657	0.69657	0.833186
		N	173	173	173	173	173	173	173	173	173	173	173	173	173	173	173	173	173	173	173	173	173	173	173	173	173	173	173	173	173	173	173	173	173	173	173	173	173	173	173	173	173	173	173
	Pain levels in the morning	Correlation Coefficient	0.0236213	0.0108102	1	.272**	-0.00585643	0.0501239	0.112999	-0.0396864	0.0283147	-0.0633319	0.0646608	-0.00337711	0.0498899	-0.0826063	0.00676898	.158*	-0.00238106	0.136795	-0.00280086	0.140433	-0.00238106	0.0147731	-0.00238106	0.0936551	0.126644	0.113497	0.00879188	0.123403	0.123815	0.123815	0.044466	-0.115085	-0.115085	-0.0545975	-0.115085	-0.115085	0.0650824	0.0650824	-0.00238106	-0.0746066	0.0650824	-0.115085	-.190*
		Sig. (2-tailed)	0.757717	0.887744		0.000294769	0.939044	0.512526	0.138808	0.60417	0.711534	0.407788	0.397999	0.964827	0.514499	0.279925	0.929569	0.0380491	0.975197	0.072708	0.970826	0.0653495	0.975197	0.847028	0.975197	0.220347	0.0968435	0.137065	0.908601	0.105764	0.104594	0.104594	0.561304	0.13162	0.13162	0.475571	0.13162	0.13162	0.394924	0.394924	0.975197	0.329291	0.394924	0.13162	0.0122622
		N	173	173	173	173	173	173	173	173	173	173	173	173	173	173	173	173	173	173	173	173	173	173	173	173	173	173	173	173	173	173	173	173	173	173	173	173	173	173	173	173	173	173	173
	Pain levels in the afternoon	Correlation Coefficient	-0.114055	0.107708	.272**	1	.590**	-0.000302803	0.058878	-0.0850905	-.156*	0.0840479	0.0889998	0.0165793	-0.096142	-0.0460291	-0.0122852	0.0784219	0.0116894	0.0856726	0.0413772	0.102734	0.0771503	0.0888647	0.0771503	0.13248	0.148664	0.0771503	0.115855	-0.144176	-0.0989705	-0.0989705	0.133742	0.0116894	0.0116894	-0.00994777	0.0116894	-0.125467	-0.0529921	0.13248	-0.0989705	-0.125467	-0.0529921	-0.0529921	-.205**
		Sig. (2-tailed)	0.135132	0.158388	0.000294769		1.36935e-17	0.996845	0.441613	0.265667	0.0404616	0.271589	0.244247	0.828597	0.208283	0.547608	0.87255	0.305089	0.878681	0.262398	0.58884	0.178617	0.313022	0.244967	0.313022	0.0822919	0.0509317	0.313022	0.129037	0.0584248	0.195148	0.195148	0.0793891	0.878681	0.878681	0.896648	0.878681	0.100012	0.488664	0.0822919	0.195148	0.100012	0.488664	0.488664	0.00694155
		N	173	173	173	173	173	173	173	173	173	173	173	173	173	173	173	173	173	173	173	173	173	173	173	173	173	173	173	173	173	173	173	173	173	173	173	173	173	173	173	173	173	173	173
	Pain levels in the evening	Correlation Coefficient	-0.00224227	-0.0630138	-0.00585643	.590**	1	-0.0461025	0.00810717	-0.0693017	-0.0530044	0.0146363	0.0654247	0.0712509	-0.147496	0.0288936	-0.0501435	0.012323	0.0300722	-0.0773764	-0.00976793	0.0932501	0.101012	-0.0147293	0.101012	-0.111807	0.121396	0.0701684	0.0754056	-0.0883001	-0.111807	-0.111807	0.143269	-0.0539757	-0.0539757	-0.0076556	-0.0539757	-0.111807	-0.0886744	0.101012	-0.111807	-0.111807	-0.0886744	-0.111807	-0.0359055
		Sig. (2-tailed)	0.976642	0.410151	0.939044	1.36935e-17		0.546969	0.915692	0.364934	0.488563	0.848428	0.392437	0.351569	0.0528013	0.705906	0.512361	0.87216	0.694497	0.311601	0.898506	0.222358	0.18605	0.847476	0.18605	0.143051	0.111603	0.358953	0.324123	0.24799	0.143051	0.143051	0.060045	0.480619	0.480619	0.920372	0.480619	0.143051	0.245983	0.18605	0.143051	0.143051	0.245983	0.143051	0.639076
		N	173	173	173	173	173	173	173	173	173	173	173	173	173	173	173	173	173	173	173	173	173	173	173	173	173	173	173	173	173	173	173	173	173	173	173	173	173	173	173	173	173	173	173
	Unstimulated salivary flow levels	Correlation Coefficient	-.229**	.224**	0.0501239	-0.000302803	-0.0461025	1	.501**	-0.0578581	-0.0477249	-0.101205	-0.0247497	-0.0750445	0.134483	0.0450932	0.0402631	-0.0725855	0.0597723	0.00291081	0.0760593	0.0934083	0.0682017	-0.0487093	0.0682017	0.119545	0.0516274	-0.0513429	-0.112227	0.0927442	0.0398482	0.0398482	-0.101081	-0.0513429	-0.0513429	0.0293461	0.0980879	0.0720333	0.0068968	0.124142	-0.0513429	0.112648	-0.100387	-0.127974	-0.0728235
		Sig. (2-tailed)	0.00239343	0.00307659	0.512526	0.996845	0.546969		2.261e-12	0.449577	0.532938	0.185207	0.746527	0.326452	0.0777241	0.555789	0.598921	0.342598	0.434696	0.969681	0.319935	0.221571	0.372613	0.524513	0.372613	0.117211	0.499943	0.502312	0.141543	0.224888	0.602695	0.602695	0.185747	0.502312	0.502312	0.701518	0.199181	0.346292	0.928242	0.103673	0.502312	0.140049	0.188802	0.093359	0.341014
		N	173	173	173	173	173	173	173	173	173	173	173	173	173	173	173	173	173	173	173	173	173	173	173	173	173	173	173	173	173	173	173	173	173	173	173	173	173	173	173	173	173	173	173
	Stimulated salivary flow levels	Correlation Coefficient	-.236**	.192*	0.112999	0.058878	0.00810717	.501**	1	-0.0302537	-0.104234	0.0166419	-0.0737293	0.0390835	0.0209834	0.0169685	-0.109278	-0.0293475	0.0504307	0.0558499	0.0861539	0.0589291	-0.0550153	-0.141458	-0.0550153	0.0970408	0.00596066	-0.0825229	-0.0790782	0.0684631	-0.115379	-0.115379	-.164*	-0.0924562	-0.075646	-0.106208	-0.0420256	-0.0359127	0.0297999	0.090928	0.0297999	-0.045082	-0.0244512	-0.0687691	-0.0198195
		Sig. (2-tailed)	0.00173488	0.0112646	0.138808	0.441613	0.915692	2.261e-12		0.692746	0.172328	0.82796	0.335026	0.609679	0.784067	0.824638	0.152372	0.701505	0.509946	0.465491	0.259717	0.441216	0.472195	0.0633905	0.472195	0.204042	0.937961	0.280413	0.301047	0.37078	0.130628	0.130628	0.0308823	0.226337	0.322579	0.164298	0.583009	0.639009	0.697127	0.234138	0.697127	0.555887	0.749482	0.36864	0.795774
		N	173	173	173	173	173	173	173	173	173	173	173	173	173	173	173	173	173	173	173	173	173	173	173	173	173	173	173	173	173	173	173	173	173	173	173	173	173	173	173	173	173	173	173
	Candida albicans growth levels	Correlation Coefficient	0.00908884	-0.0806163	-0.0396864	-0.0850905	-0.0693017	-0.0578581	-0.0302537	1	-0.102463	0.00880154	0.00871981	-0.0473214	-0.0581259	0.131532	0.0754391	0.0499422	-0.0333644	-0.108325	-0.0302085	-0.0473214	-0.0333644	-0.0330922	-0.0333644	-0.0333644	-0.0473222	-0.0333644	-0.0581259	-0.0898337	-0.0333644	-0.0333644	-0.0473222	-0.0333644	-0.0333644	-0.0473222	-0.0333644	-0.0333644	-0.0333644	-0.0333644	-0.0333644	-0.0333644	-0.0333644	-0.0333644	0.0442768
		Sig. (2-tailed)	0.905528	0.291712	0.60417	0.265667	0.364934	0.449577	0.692746		0.179772	0.908501	0.909347	0.536411	0.447478	0.0845278	0.323908	0.514058	0.662996	0.156004	0.693183	0.536411	0.662996	0.665579	0.662996	0.662996	0.536404	0.662996	0.447478	0.239839	0.662996	0.662996	0.536404	0.662996	0.662996	0.536404	0.662996	0.662996	0.662996	0.662996	0.662996	0.662996	0.662996	0.662996	0.562972
		N	173	173	173	173	173	173	173	173	173	173	173	173	173	173	173	173	173	173	173	173	173	173	173	173	173	173	173	173	173	173	173	173	173	173	173	173	173	173	173	173	173	173	173
	Candida species growth levels	Correlation Coefficient	.216**	-0.0916936	0.0283147	-.156*	-0.0530044	-0.0477249	-0.104234	-0.102463	1	-0.0237887	-0.040393	-0.0253239	-0.0311059	-0.063889	0.0245785	-0.0311059	-0.0178549	0.0534572	0.0650043	-0.0253239	-0.0178549	0.00837776	-0.0178549	-0.0178549	-0.0253243	-0.0178549	-0.0311059	-0.0480742	.327**	.327**	-0.0253243	-0.0178549	-0.0178549	-0.0253243	-0.0178549	-0.0178549	-0.0178549	-0.0178549	-0.0178549	-0.0178549	-0.0178549	-0.0178549	0.00563389
		Sig. (2-tailed)	0.00427146	0.230206	0.711534	0.0404616	0.488563	0.532938	0.172328	0.179772		0.756053	0.597742	0.740854	0.684547	0.403667	0.748222	0.684547	0.815637	0.484851	0.395493	0.740854	0.815637	0.912889	0.815637	0.815637	0.74085	0.815637	0.684547	0.529941	1.1027e-05	1.1027e-05	0.74085	0.815637	0.815637	0.74085	0.815637	0.815637	0.815637	0.815637	0.815637	0.815637	0.815637	0.815637	0.941356
		N	173	173	173	173	173	173	173	173	173	173	173	173	173	173	173	173	173	173	173	173	173	173	173	173	173	173	173	173	173	173	173	173	173	173	173	173	173	173	173	173	173	173	173
	Staphylococcus aureus growth levels	Correlation Coefficient	-.180*	-0.0539785	-0.0633319	0.0840479	0.0146363	-0.101205	0.0166419	0.00880154	-0.0237887	1	.216**	-0.0433109	-0.0531997	0.0775166	-0.123258	-0.0531997	-0.0305368	-0.0305552	-0.0937874	-0.0433109	-0.0305368	-0.0749501	-0.0305368	-0.0305368	-0.0433117	-0.0305368	0.0917157	0.0124162	-0.0305368	-0.0305368	0.107377	-0.0305368	-0.0305368	-0.0433117	-0.0305368	-0.0305368	-0.0305368	-0.0305368	-0.0305368	-0.0305368	.182*	-0.0305368	-0.0336641
		Sig. (2-tailed)	0.0179409	0.480597	0.407788	0.271589	0.848428	0.185207	0.82796	0.908501	0.756053		0.0043134	0.571528	0.48696	0.310723	0.106176	0.48696	0.690018	0.689842	0.219693	0.571528	0.690018	0.327063	0.690018	0.690018	0.571522	0.690018	0.230094	0.871202	0.690018	0.690018	0.159679	0.690018	0.690018	0.571522	0.690018	0.690018	0.690018	0.690018	0.690018	0.690018	0.0165822	0.690018	0.660157
		N	173	173	173	173	173	173	173	173	173	173	173	173	173	173	173	173	173	173	173	173	173	173	173	173	173	173	173	173	173	173	173	173	173	173	173	173	173	173	173	173	173	173	173
	Serratia Marcescens growth levels	Correlation Coefficient	-.161*	-0.0675467	0.0646608	0.0889998	0.0654247	-0.0247497	-0.0737293	0.00871981	-0.040393	.216**	1	-0.018655	-0.0229143	-0.0470642	-0.0530901	-0.0229143	-0.0131529	0.102499	-0.0403963	-0.018655	-0.0131529	0.0594201	-0.0131529	-0.0131529	-0.0186553	-0.0131529	-0.0229143	-0.0354142	-0.0131529	-0.0131529	-0.0186553	-0.0131529	-0.0131529	-0.0186553	-0.0131529	-0.0131529	-0.0131529	-0.0131529	-0.0131529	-0.0131529	-0.0131529	-0.0131529	-0.0868294
		Sig. (2-tailed)	0.0344527	0.377233	0.397999	0.244247	0.392437	0.746527	0.335026	0.909347	0.597742	0.0043134		0.807532	0.764753	0.53863	0.487859	0.764753	0.863632	0.179621	0.597711	0.807532	0.863632	0.437412	0.863632	0.863632	0.807529	0.863632	0.764753	0.643674	0.863632	0.863632	0.807529	0.863632	0.863632	0.807529	0.863632	0.863632	0.863632	0.863632	0.863632	0.863632	0.863632	0.863632	0.255986
		N	173	173	173	173	173	173	173	173	173	173	173	173	173	173	173	173	173	173	173	173	173	173	173	173	173	173	173	173	173	173	173	173	173	173	173	173	173	173	173	173	173	173	173
	Aeromonas species growth levels	Correlation Coefficient	0.0548202	-0.0423475	-0.00337711	0.0165793	0.0712509	-0.0750445	0.0390835	-0.0473214	-0.0253239	-0.0433109	-0.018655	1	-0.0143658	-0.0295063	.152*	-0.0143658	-0.00824604	-0.0267725	-0.025326	-0.0116955	-0.00824604	-0.0368083	-0.00824604	-0.00824604	-0.0116957	-0.00824604	-0.0143658	-0.0222025	-0.00824604	-0.00824604	-0.0116957	-0.00824604	-0.00824604	-0.0116957	-0.00824604	-0.00824604	-0.00824604	-0.00824604	-0.00824604	-0.00824604	-0.00824604	-0.00824604	-0.00619929
		Sig. (2-tailed)	0.47377	0.580123	0.964827	0.828597	0.351569	0.326452	0.609679	0.536411	0.740854	0.571528	0.807532		0.851196	0.699967	0.0458506	0.851196	0.914253	0.726603	0.740834	0.878619	0.914253	0.630666	0.914253	0.914253	0.878617	0.914253	0.851196	0.771857	0.914253	0.914253	0.878617	0.914253	0.914253	0.878617	0.914253	0.914253	0.914253	0.914253	0.914253	0.914253	0.914253	0.914253	0.935483
		N	173	173	173	173	173	173	173	173	173	173	173	173	173	173	173	173	173	173	173	173	173	173	173	173	173	173	173	173	173	173	173	173	173	173	173	173	173	173	173	173	173	173	173
	Acinetobacter Iwofii growth levels	Correlation Coefficient	0.0233249	-0.0520163	0.0498899	-0.096142	-0.147496	0.134483	0.0209834	-0.0581259	-0.0311059	-0.0531997	-0.0229143	-0.0143658	1	-0.0362432	-0.0408837	-0.0176459	-0.0101288	.150*	-0.0311084	-0.0143658	-0.0101288	-0.0452124	-0.0101288	-0.0101288	-0.0143661	-0.0101288	-0.0176459	-0.0272717	-0.0101288	-0.0101288	-0.0143661	-0.0101288	-0.0101288	.395**	-0.0101288	-0.0101288	.577**	-0.0101288	-0.0101288	.567**	-0.0101288	-0.0101288	0.0815797
		Sig. (2-tailed)	0.760665	0.496714	0.514499	0.208283	0.0528013	0.0777241	0.784067	0.447478	0.684547	0.48696	0.764753	0.851196		0.635925	0.593296	0.817757	0.894778	0.0486613	0.684523	0.851196	0.894778	0.554744	0.894778	0.894778	0.851193	0.894778	0.817757	0.721714	0.894778	0.894778	0.851193	0.894778	0.894778	7.4872e-08	0.894778	0.894778	9.18998e-17	0.894778	0.894778	4.08216e-16	0.894778	0.894778	0.285966
		N	173	173	173	173	173	173	173	173	173	173	173	173	173	173	173	173	173	173	173	173	173	173	173	173	173	173	173	173	173	173	173	173	173	173	173	173	173	173	173	173	173	173	173
	Non fermenting Gram negative rods growth levels	Correlation Coefficient	.159*	-0.106837	-0.0826063	-0.0460291	0.0288936	0.0450932	0.0169685	0.131532	-0.063889	0.0775166	-0.0470642	-0.0295063	-0.0362432	1	0.0888256	0.143995	-0.0208037	-0.0675437	-0.0638942	-0.0295063	-0.0208037	0.0646121	-0.0208037	-0.0208037	-0.0295068	-0.0208037	-0.0362432	-0.056014	-0.0208037	-0.0208037	-0.0295068	-0.0208037	-0.0208037	-0.0295068	-0.0208037	-0.0208037	-0.0208037	-0.0208037	-0.0208037	-0.0208037	.288**	-0.0208037	-0.022011
		Sig. (2-tailed)	0.037241	0.161799	0.279925	0.547608	0.705906	0.555789	0.824638	0.0845278	0.403667	0.310723	0.53863	0.699967	0.635925		0.245176	0.0587457	0.785871	0.377254	0.403629	0.699967	0.785871	0.398355	0.785871	0.785871	0.699962	0.785871	0.635925	0.464179	0.785871	0.785871	0.699962	0.785871	0.785871	0.699962	0.785871	0.785871	0.785871	0.785871	0.785871	0.785871	0.000123377	0.785871	0.773771
		N	173	173	173	173	173	173	173	173	173	173	173	173	173	173	173	173	173	173	173	173	173	173	173	173	173	173	173	173	173	173	173	173	173	173	173	173	173	173	173	173	173	173	173
	Klebsiella pneumoniae growth levels	Correlation Coefficient	0.0705631	0.11353	0.00676898	-0.0122852	-0.0501435	0.0402631	-0.109278	0.0754391	0.0245785	-0.123258	-0.0530901	.152*	-0.0408837	0.0888256	1	-0.0408837	-0.0234673	-0.0761918	0.107673	-0.0332842	-0.0234673	-0.0440942	-0.0234673	-0.0234673	-0.0332847	-0.0234673	-0.0408837	-0.0631858	-0.0234673	-0.0234673	-0.0332847	-0.0234673	-0.0234673	-0.0332847	-0.0234673	-0.0234673	-0.0234673	-0.0234673	-0.0234673	-0.0234673	-0.0234673	-0.0234673	0.00016256
		Sig. (2-tailed)	0.356249	0.136951	0.929569	0.87255	0.512361	0.598921	0.152372	0.323908	0.748222	0.106176	0.487859	0.0458506	0.593296	0.245176		0.593296	0.759247	0.31909	0.158525	0.663757	0.759247	0.564585	0.759247	0.759247	0.663752	0.759247	0.593296	0.408872	0.759247	0.759247	0.663752	0.759247	0.759247	0.663752	0.759247	0.759247	0.759247	0.759247	0.759247	0.759247	0.759247	0.759247	0.998306
		N	173	173	173	173	173	173	173	173	173	173	173	173	173	173	173	173	173	173	173	173	173	173	173	173	173	173	173	173	173	173	173	173	173	173	173	173	173	173	173	173	173	173	173
	Citrobacter species growth levels	Correlation Coefficient	.150*	-0.0520163	.158*	0.0784219	0.012323	-0.0725855	-0.0293475	0.0499422	-0.0311059	-0.0531997	-0.0229143	-0.0143658	-0.0176459	0.143995	-0.0408837	1	-0.0101288	.164*	-0.0311084	-0.0143658	-0.0101288	0.104682	-0.0101288	-0.0101288	-0.0143661	-0.0101288	-0.0176459	-0.0272717	-0.0101288	-0.0101288	-0.0143661	-0.0101288	-0.0101288	-0.0143661	-0.0101288	-0.0101288	-0.0101288	-0.0101288	-0.0101288	-0.0101288	-0.0101288	-0.0101288	-0.0474218
		Sig. (2-tailed)	0.0489311	0.496714	0.0380491	0.305089	0.87216	0.342598	0.701505	0.514058	0.684547	0.48696	0.764753	0.851196	0.817757	0.0587457	0.593296		0.894778	0.0305986	0.684523	0.851196	0.894778	0.170478	0.894778	0.894778	0.851193	0.894778	0.817757	0.721714	0.894778	0.894778	0.851193	0.894778	0.894778	0.851193	0.894778	0.894778	0.894778	0.894778	0.894778	0.894778	0.894778	0.894778	0.535546
		N	173	173	173	173	173	173	173	173	173	173	173	173	173	173	173	173	173	173	173	173	173	173	173	173	173	173	173	173	173	173	173	173	173	173	173	173	173	173	173	173	173	173	173
	Pseudomonas species growth levels	Correlation Coefficient	0.0336016	-0.0298575	-0.00238106	0.0116894	0.0300722	0.0597723	0.0504307	-0.0333644	-0.0178549	-0.0305368	-0.0131529	-0.00824604	-0.0101288	-0.0208037	-0.0234673	-0.0101288	1	-0.0188762	-0.0178563	-0.00824604	-0.00581395	-0.025952	-0.00581395	-0.00581395	-0.00824618	-0.00581395	-0.0101288	-0.0156541	-0.00581395	-0.00581395	-0.00824618	-0.00581395	-0.00581395	-0.00824618	-0.00581395	-0.00581395	-0.00581395	-0.00581395	-0.00581395	-0.00581395	-0.00581395	-0.00581395	-0.070698
		Sig. (2-tailed)	0.660749	0.69657	0.975197	0.878681	0.694497	0.434696	0.509946	0.662996	0.815637	0.690018	0.863632	0.914253	0.894778	0.785871	0.759247	0.894778		0.805295	0.815622	0.914253	0.939485	0.734664	0.939485	0.939485	0.914252	0.939485	0.894778	0.838028	0.939485	0.939485	0.914252	0.939485	0.939485	0.914252	0.939485	0.939485	0.939485	0.939485	0.939485	0.939485	0.939485	0.939485	0.355329
		N	173	173	173	173	173	173	173	173	173	173	173	173	173	173	173	173	173	173	173	173	173	173	173	173	173	173	173	173	173	173	173	173	173	173	173	173	173	173	173	173	173	173	173
	Klebsiella oxytoca growth levels	Correlation Coefficient	-0.0309656	0.0429903	0.136795	0.0856726	-0.0773764	0.00291081	0.0558499	-0.108325	0.0534572	-0.0305552	0.102499	-0.0267725	.150*	-0.0675437	-0.0761918	.164*	-0.0188762	1	-0.0579744	-0.0267725	-0.0188762	.254**	-0.0188762	.294**	-0.026773	-0.0188762	.153*	-0.0508243	.306**	.306**	-0.026773	-0.0188762	-0.0188762	-0.026773	.294**	-0.0188762	-0.0188762	-0.0188762	-0.0188762	-0.0188762	-0.0188762	-0.0188762	0.00265216
		Sig. (2-tailed)	0.685894	0.574382	0.072708	0.262398	0.311601	0.969681	0.465491	0.156004	0.484851	0.689842	0.179621	0.726603	0.0486613	0.377254	0.31909	0.0305986	0.805295		0.448664	0.726603	0.805295	0.000733792	0.805295	8.40253e-05	0.726599	0.805295	0.0437996	0.506644	4.2879e-05	4.2879e-05	0.726599	0.805295	0.805295	0.726599	8.40253e-05	0.805295	0.805295	0.805295	0.805295	0.805295	0.805295	0.805295	0.972374
		N	173	173	173	173	173	173	173	173	173	173	173	173	173	173	173	173	173	173	173	173	173	173	173	173	173	173	173	173	173	173	173	173	173	173	173	173	173	173	173	173	173	173	173
	Escherichia coli growth levels	Correlation Coefficient	-0.0452039	0.0593621	-0.00280086	0.0413772	-0.00976793	0.0760593	0.0861539	-0.0302085	0.0650043	-0.0937874	-0.0403963	-0.025326	-0.0311084	-0.0638942	0.107673	-0.0311084	-0.0178563	-0.0579744	1	-0.025326	-0.0178563	-0.0797062	-0.0178563	-0.0178563	-0.0253264	-0.0178563	-0.0311084	0.0893409	-0.0178563	-0.0178563	.222**	-0.0178563	-0.0178563	.222**	-0.0178563	-0.0178563	-0.0178563	-0.0178563	-0.0178563	-0.0178563	-0.0178563	-0.0178563	-0.00489008
		Sig. (2-tailed)	0.554818	0.437861	0.970826	0.58884	0.898506	0.319935	0.259717	0.693183	0.395493	0.219693	0.597711	0.740834	0.684523	0.403629	0.158525	0.684523	0.815622	0.448664		0.740834	0.815622	0.297212	0.815622	0.815622	0.74083	0.815622	0.684523	0.242437	0.815622	0.815622	0.00328526	0.815622	0.815622	0.00328526	0.815622	0.815622	0.815622	0.815622	0.815622	0.815622	0.815622	0.815622	0.949087
		N	173	173	173	173	173	173	173	173	173	173	173	173	173	173	173	173	173	173	173	173	173	173	173	173	173	173	173	173	173	173	173	173	173	173	173	173	173	173	173	173	173	173	173
	Acinetobacter ursungii growth levels	Correlation Coefficient	0.0337649	-0.0423475	0.140433	0.102734	0.0932501	0.0934083	0.0589291	-0.0473214	-0.0253239	-0.0433109	-0.018655	-0.0116955	-0.0143658	-0.0295063	-0.0332842	-0.0143658	-0.00824604	-0.0267725	-0.025326	1	-0.00824604	-0.0368083	-0.00824604	-0.00824604	.497**	-0.00824604	-0.0143658	-0.0222025	-0.00824604	-0.00824604	-0.0116957	-0.00824604	-0.00824604	-0.0116957	-0.00824604	-0.00824604	-0.00824604	.709**	-0.00824604	-0.00824604	-0.00824604	-0.00824604	-0.00989115
		Sig. (2-tailed)	0.659203	0.580123	0.0653495	0.178617	0.222358	0.221571	0.441216	0.536411	0.740854	0.571528	0.807532	0.878619	0.851196	0.699967	0.663757	0.851196	0.914253	0.726603	0.740834		0.914253	0.630666	0.914253	0.914253	3.4935e-12	0.914253	0.851196	0.771857	0.914253	0.914253	0.878617	0.914253	0.914253	0.878617	0.914253	0.914253	0.914253	9.48498e-28	0.914253	0.914253	0.914253	0.914253	0.897233
		N	173	173	173	173	173	173	173	173	173	173	173	173	173	173	173	173	173	173	173	173	173	173	173	173	173	173	173	173	173	173	173	173	173	173	173	173	173	173	173	173	173	173	173
	Serratia species growth levels	Correlation Coefficient	0.0336016	-0.0298575	-0.00238106	0.0771503	0.101012	0.0682017	-0.0550153	-0.0333644	-0.0178549	-0.0305368	-0.0131529	-0.00824604	-0.0101288	-0.0208037	-0.0234673	-0.0101288	-0.00581395	-0.0188762	-0.0178563	-0.00824604	1	.206**	1.000**	-0.00581395	-0.00824618	-0.00581395	-0.0101288	-0.0156541	-0.00581395	-0.00581395	-0.00824618	-0.00581395	-0.00581395	-0.00824618	-0.00581395	-0.00581395	-0.00581395	-0.00581395	-0.00581395	-0.00581395	-0.00581395	-0.00581395	-0.070698
		Sig. (2-tailed)	0.660749	0.69657	0.975197	0.313022	0.18605	0.372613	0.472195	0.662996	0.815637	0.690018	0.863632	0.914253	0.894778	0.785871	0.759247	0.894778	0.939485	0.805295	0.815622	0.914253		0.00649972		0.939485	0.914252	0.939485	0.894778	0.838028	0.939485	0.939485	0.914252	0.939485	0.939485	0.914252	0.939485	0.939485	0.939485	0.939485	0.939485	0.939485	0.939485	0.939485	0.355329
		N	173	173	173	173	173	173	173	173	173	173	173	173	173	173	173	173	173	173	173	173	173	173	173	173	173	173	173	173	173	173	173	173	173	173	173	173	173	173	173	173	173	173	173
	Enterobacter species growth levels	Correlation Coefficient	0.0586312	-0.0759741	0.0147731	0.0888647	-0.0147293	-0.0487093	-0.141458	-0.0330922	0.00837776	-0.0749501	0.0594201	-0.0368083	-0.0452124	0.0646121	-0.0440942	0.104682	-0.025952	.254**	-0.0797062	-0.0368083	.206**	1	.206**	.231**	0.145191	.231**	-0.0452124	0.03112	-0.025952	-0.025952	-0.0368089	-0.025952	-0.025952	-0.0368089	-0.025952	-0.025952	-0.025952	-0.025952	-0.025952	-0.025952	-0.025952	.206**	0.00662577
		Sig. (2-tailed)	0.443532	0.320478	0.847028	0.244967	0.847476	0.524513	0.0633905	0.665579	0.912889	0.327063	0.437412	0.630666	0.554744	0.398355	0.564585	0.170478	0.734664	0.000733792	0.297212	0.630666	0.00649972		0.00649972	0.00226204	0.0566565	0.00226204	0.554744	0.684411	0.734664	0.734664	0.63066	0.734664	0.734664	0.63066	0.734664	0.734664	0.734664	0.734664	0.734664	0.734664	0.734664	0.00649972	0.931055
		N	173	173	173	173	173	173	173	173	173	173	173	173	173	173	173	173	173	173	173	173	173	173	173	173	173	173	173	173	173	173	173	173	173	173	173	173	173	173	173	173	173	173	173
	Acinetobacter junii growth levels	Correlation Coefficient	0.0336016	-0.0298575	-0.00238106	0.0771503	0.101012	0.0682017	-0.0550153	-0.0333644	-0.0178549	-0.0305368	-0.0131529	-0.00824604	-0.0101288	-0.0208037	-0.0234673	-0.0101288	-0.00581395	-0.0188762	-0.0178563	-0.00824604	1.000**	.206**	1	-0.00581395	-0.00824618	-0.00581395	-0.0101288	-0.0156541	-0.00581395	-0.00581395	-0.00824618	-0.00581395	-0.00581395	-0.00824618	-0.00581395	-0.00581395	-0.00581395	-0.00581395	-0.00581395	-0.00581395	-0.00581395	-0.00581395	-0.070698
		Sig. (2-tailed)	0.660749	0.69657	0.975197	0.313022	0.18605	0.372613	0.472195	0.662996	0.815637	0.690018	0.863632	0.914253	0.894778	0.785871	0.759247	0.894778	0.939485	0.805295	0.815622	0.914253		0.00649972		0.939485	0.914252	0.939485	0.894778	0.838028	0.939485	0.939485	0.914252	0.939485	0.939485	0.914252	0.939485	0.939485	0.939485	0.939485	0.939485	0.939485	0.939485	0.939485	0.355329
		N	173	173	173	173	173	173	173	173	173	173	173	173	173	173	173	173	173	173	173	173	173	173	173	173	173	173	173	173	173	173	173	173	173	173	173	173	173	173	173	173	173	173	173
	Seratia ficaria growth levels	Correlation Coefficient	-0.116078	.195*	0.0936551	0.13248	-0.111807	0.119545	0.0970408	-0.0333644	-0.0178549	-0.0305368	-0.0131529	-0.00824604	-0.0101288	-0.0208037	-0.0234673	-0.0101288	-0.00581395	.294**	-0.0178563	-0.00824604	-0.00581395	.231**	-0.00581395	1	-0.00824618	-0.00581395	-0.0101288	-0.0156541	-0.00581395	-0.00581395	-0.00824618	-0.00581395	-0.00581395	-0.00824618	-0.00581395	-0.00581395	-0.00581395	-0.00581395	-0.00581395	-0.00581395	-0.00581395	-0.00581395	-0.070698
		Sig. (2-tailed)	0.128298	0.0102512	0.220347	0.0822919	0.143051	0.117211	0.204042	0.662996	0.815637	0.690018	0.863632	0.914253	0.894778	0.785871	0.759247	0.894778	0.939485	8.40253e-05	0.815622	0.914253	0.939485	0.00226204	0.939485		0.914252	0.939485	0.894778	0.838028	0.939485	0.939485	0.914252	0.939485	0.939485	0.914252	0.939485	0.939485	0.939485	0.939485	0.939485	0.939485	0.939485	0.939485	0.355329
		N	173	173	173	173	173	173	173	173	173	173	173	173	173	173	173	173	173	173	173	173	173	173	173	173	173	173	173	173	173	173	173	173	173	173	173	173	173	173	173	173	173	173	173
	Citrobacter freundii growth levels	Correlation Coefficient	.170*	-0.0423482	0.126644	0.148664	0.121396	0.0516274	0.00596066	-0.0473222	-0.0253243	-0.0433117	-0.0186553	-0.0116957	-0.0143661	-0.0295068	-0.0332847	-0.0143661	-0.00824618	-0.026773	-0.0253264	.497**	-0.00824618	0.145191	-0.00824618	-0.00824618	1	.705**	-0.0143661	-0.0222028	-0.00824618	-0.00824618	-0.0116959	-0.00824618	-0.00824618	-0.0116959	-0.00824618	-0.00824618	-0.00824618	.705**	-0.00824618	-0.00824618	-0.00824618	-0.00824618	.163*
		Sig. (2-tailed)	0.0257746	0.580117	0.0968435	0.0509317	0.111603	0.499943	0.937961	0.536404	0.74085	0.571522	0.807529	0.878617	0.851193	0.699962	0.663752	0.851193	0.914252	0.726599	0.74083	3.4935e-12	0.914252	0.0566565	0.914252	0.914252		2.57798e-27	0.851193	0.771854	0.914252	0.914252	0.878615	0.914252	0.914252	0.878615	0.914252	0.914252	0.914252	2.57798e-27	0.914252	0.914252	0.914252	0.914252	0.0316129
		N	173	173	173	173	173	173	173	173	173	173	173	173	173	173	173	173	173	173	173	173	173	173	173	173	173	173	173	173	173	173	173	173	173	173	173	173	173	173	173	173	173	173	173
	Raoutella ornithinolytica growth levels	Correlation Coefficient	0.12677	-0.0298575	0.113497	0.0771503	0.0701684	-0.0513429	-0.0825229	-0.0333644	-0.0178549	-0.0305368	-0.0131529	-0.00824604	-0.0101288	-0.0208037	-0.0234673	-0.0101288	-0.00581395	-0.0188762	-0.0178563	-0.00824604	-0.00581395	.231**	-0.00581395	-0.00581395	.705**	1	-0.0101288	-0.0156541	-0.00581395	-0.00581395	-0.00824618	-0.00581395	-0.00581395	-0.00824618	-0.00581395	-0.00581395	-0.00581395	-0.00581395	-0.00581395	-0.00581395	-0.00581395	-0.00581395	0.115268
		Sig. (2-tailed)	0.0965091	0.69657	0.137065	0.313022	0.358953	0.502312	0.280413	0.662996	0.815637	0.690018	0.863632	0.914253	0.894778	0.785871	0.759247	0.894778	0.939485	0.805295	0.815622	0.914253	0.939485	0.00226204	0.939485	0.939485	2.57798e-27		0.894778	0.838028	0.939485	0.939485	0.914252	0.939485	0.939485	0.914252	0.939485	0.939485	0.939485	0.939485	0.939485	0.939485	0.939485	0.939485	0.131001
		N	173	173	173	173	173	173	173	173	173	173	173	173	173	173	173	173	173	173	173	173	173	173	173	173	173	173	173	173	173	173	173	173	173	173	173	173	173	173	173	173	173	173	173
	Acinetobacter baumanii growth levels	Correlation Coefficient	-0.0877624	0.0791553	0.00879188	0.115855	0.0754056	-0.112227	-0.0790782	-0.0581259	-0.0311059	0.0917157	-0.0229143	-0.0143658	-0.0176459	-0.0362432	-0.0408837	-0.0176459	-0.0101288	.153*	-0.0311084	-0.0143658	-0.0101288	-0.0452124	-0.0101288	-0.0101288	-0.0143661	-0.0101288	1	-0.0272717	-0.0101288	-0.0101288	-0.0143661	-0.0101288	-0.0101288	-0.0143661	-0.0101288	-0.0101288	-0.0101288	-0.0101288	-0.0101288	-0.0101288	-0.0101288	-0.0101288	-0.0827714
		Sig. (2-tailed)	0.250893	0.300574	0.908601	0.129037	0.324123	0.141543	0.301047	0.447478	0.684547	0.230094	0.764753	0.851196	0.817757	0.635925	0.593296	0.817757	0.894778	0.0437996	0.684523	0.851196	0.894778	0.554744	0.894778	0.894778	0.851193	0.894778		0.721714	0.894778	0.894778	0.851193	0.894778	0.894778	0.851193	0.894778	0.894778	0.894778	0.894778	0.894778	0.894778	0.894778	0.894778	0.278962
		N	173	173	173	173	173	173	173	173	173	173	173	173	173	173	173	173	173	173	173	173	173	173	173	173	173	173	173	173	173	173	173	173	173	173	173	173	173	173	173	173	173	173	173
	Klebsiella species growth levels	Correlation Coefficient	0.106246	-0.0803914	0.123403	-0.144176	-0.0883001	0.0927442	0.0684631	-0.0898337	-0.0480742	0.0124162	-0.0354142	-0.0222025	-0.0272717	-0.056014	-0.0631858	-0.0272717	-0.0156541	-0.0508243	0.0893409	-0.0222025	-0.0156541	0.03112	-0.0156541	-0.0156541	-0.0222028	-0.0156541	-0.0272717	1	-0.0156541	-0.0156541	-0.0222028	-0.0156541	-0.0156541	-0.0222028	-0.0156541	-0.0156541	-0.0156541	-0.0156541	-0.0156541	-0.0156541	-0.0156541	-0.0156541	0.081589
		Sig. (2-tailed)	0.164147	0.293065	0.105764	0.0584248	0.24799	0.224888	0.37078	0.239839	0.529941	0.871202	0.643674	0.771857	0.721714	0.464179	0.408872	0.721714	0.838028	0.506644	0.242437	0.771857	0.838028	0.684411	0.838028	0.838028	0.771854	0.838028	0.721714		0.838028	0.838028	0.771854	0.838028	0.838028	0.771854	0.838028	0.838028	0.838028	0.838028	0.838028	0.838028	0.838028	0.838028	0.285911
		N	173	173	173	173	173	173	173	173	173	173	173	173	173	173	173	173	173	173	173	173	173	173	173	173	173	173	173	173	173	173	173	173	173	173	173	173	173	173	173	173	173	173	173
	Pseudomonas putida growth levels	Correlation Coefficient	0.0389473	-0.0298575	0.123815	-0.0989705	-0.111807	0.0398482	-0.115379	-0.0333644	.327**	-0.0305368	-0.0131529	-0.00824604	-0.0101288	-0.0208037	-0.0234673	-0.0101288	-0.00581395	.306**	-0.0178563	-0.00824604	-0.00581395	-0.025952	-0.00581395	-0.00581395	-0.00824618	-0.00581395	-0.0101288	-0.0156541	1	1.000**	-0.00824618	-0.00581395	-0.00581395	-0.00824618	-0.00581395	-0.00581395	-0.00581395	-0.00581395	-0.00581395	-0.00581395	-0.00581395	-0.00581395	-0.10451
		Sig. (2-tailed)	0.610927	0.69657	0.104594	0.195148	0.143051	0.602695	0.130628	0.662996	1.1027e-05	0.690018	0.863632	0.914253	0.894778	0.785871	0.759247	0.894778	0.939485	4.2879e-05	0.815622	0.914253	0.939485	0.734664	0.939485	0.939485	0.914252	0.939485	0.894778	0.838028			0.914252	0.939485	0.939485	0.914252	0.939485	0.939485	0.939485	0.939485	0.939485	0.939485	0.939485	0.939485	0.171187
		N	173	173	173	173	173	173	173	173	173	173	173	173	173	173	173	173	173	173	173	173	173	173	173	173	173	173	173	173	173	173	173	173	173	173	173	173	173	173	173	173	173	173	173
	Comamonas testosteroni growth levels	Correlation Coefficient	0.0389473	-0.0298575	0.123815	-0.0989705	-0.111807	0.0398482	-0.115379	-0.0333644	.327**	-0.0305368	-0.0131529	-0.00824604	-0.0101288	-0.0208037	-0.0234673	-0.0101288	-0.00581395	.306**	-0.0178563	-0.00824604	-0.00581395	-0.025952	-0.00581395	-0.00581395	-0.00824618	-0.00581395	-0.0101288	-0.0156541	1.000**	1	-0.00824618	-0.00581395	-0.00581395	-0.00824618	-0.00581395	-0.00581395	-0.00581395	-0.00581395	-0.00581395	-0.00581395	-0.00581395	-0.00581395	-0.10451
		Sig. (2-tailed)	0.610927	0.69657	0.104594	0.195148	0.143051	0.602695	0.130628	0.662996	1.1027e-05	0.690018	0.863632	0.914253	0.894778	0.785871	0.759247	0.894778	0.939485	4.2879e-05	0.815622	0.914253	0.939485	0.734664	0.939485	0.939485	0.914252	0.939485	0.894778	0.838028			0.914252	0.939485	0.939485	0.914252	0.939485	0.939485	0.939485	0.939485	0.939485	0.939485	0.939485	0.939485	0.171187
		N	173	173	173	173	173	173	173	173	173	173	173	173	173	173	173	173	173	173	173	173	173	173	173	173	173	173	173	173	173	173	173	173	173	173	173	173	173	173	173	173	173	173	173
	Rauotella planticola growth levels	Correlation Coefficient	.159*	-0.0423482	0.044466	0.133742	0.143269	-0.101081	-.164*	-0.0473222	-0.0253243	0.107377	-0.0186553	-0.0116957	-0.0143661	-0.0295068	-0.0332847	-0.0143661	-0.00824618	-0.026773	.222**	-0.0116957	-0.00824618	-0.0368089	-0.00824618	-0.00824618	-0.0116959	-0.00824618	-0.0143661	-0.0222028	-0.00824618	-0.00824618	1	-0.00824618	-0.00824618	.494**	-0.00824618	-0.00824618	-0.00824618	-0.00824618	-0.00824618	-0.00824618	-0.00824618	-0.00824618	-0.0250685
		Sig. (2-tailed)	0.0363995	0.580117	0.561304	0.0793891	0.060045	0.185747	0.0308823	0.536404	0.74085	0.159679	0.807529	0.878617	0.851193	0.699962	0.663752	0.851193	0.914252	0.726599	0.00328526	0.878617	0.914252	0.63066	0.914252	0.914252	0.878615	0.914252	0.851193	0.771854	0.914252	0.914252		0.914252	0.914252	4.87481e-12	0.914252	0.914252	0.914252	0.914252	0.914252	0.914252	0.914252	0.914252	0.743376
		N	173	173	173	173	173	173	173	173	173	173	173	173	173	173	173	173	173	173	173	173	173	173	173	173	173	173	173	173	173	173	173	173	173	173	173	173	173	173	173	173	173	173	173
	Burkholderia gladioli growth levels	Correlation Coefficient	0.0626211	-0.0298575	-0.115085	0.0116894	-0.0539757	-0.0513429	-0.0924562	-0.0333644	-0.0178549	-0.0305368	-0.0131529	-0.00824604	-0.0101288	-0.0208037	-0.0234673	-0.0101288	-0.00581395	-0.0188762	-0.0178563	-0.00824604	-0.00581395	-0.025952	-0.00581395	-0.00581395	-0.00824618	-0.00581395	-0.0101288	-0.0156541	-0.00581395	-0.00581395	-0.00824618	1	-0.00581395	-0.00824618	-0.00581395	-0.00581395	-0.00581395	-0.00581395	-0.00581395	-0.00581395	-0.00581395	-0.00581395	0.0998994
		Sig. (2-tailed)	0.41308	0.69657	0.13162	0.878681	0.480619	0.502312	0.226337	0.662996	0.815637	0.690018	0.863632	0.914253	0.894778	0.785871	0.759247	0.894778	0.939485	0.805295	0.815622	0.914253	0.939485	0.734664	0.939485	0.939485	0.914252	0.939485	0.894778	0.838028	0.939485	0.939485	0.914252		0.939485	0.914252	0.939485	0.939485	0.939485	0.939485	0.939485	0.939485	0.939485	0.939485	0.190969
		N	173	173	173	173	173	173	173	173	173	173	173	173	173	173	173	173	173	173	173	173	173	173	173	173	173	173	173	173	173	173	173	173	173	173	173	173	173	173	173	173	173	173	173
	Pantoea species growth levels	Correlation Coefficient	0.0725489	-0.0298575	-0.115085	0.0116894	-0.0539757	-0.0513429	-0.075646	-0.0333644	-0.0178549	-0.0305368	-0.0131529	-0.00824604	-0.0101288	-0.0208037	-0.0234673	-0.0101288	-0.00581395	-0.0188762	-0.0178563	-0.00824604	-0.00581395	-0.025952	-0.00581395	-0.00581395	-0.00824618	-0.00581395	-0.0101288	-0.0156541	-0.00581395	-0.00581395	-0.00824618	-0.00581395	1	-0.00824618	-0.00581395	-0.00581395	-0.00581395	-0.00581395	-0.00581395	-0.00581395	-0.00581395	-0.00581395	-0.00614765
		Sig. (2-tailed)	0.342842	0.69657	0.13162	0.878681	0.480619	0.502312	0.322579	0.662996	0.815637	0.690018	0.863632	0.914253	0.894778	0.785871	0.759247	0.894778	0.939485	0.805295	0.815622	0.914253	0.939485	0.734664	0.939485	0.939485	0.914252	0.939485	0.894778	0.838028	0.939485	0.939485	0.914252	0.939485		0.914252	0.939485	0.939485	0.939485	0.939485	0.939485	0.939485	0.939485	0.939485	0.936019
		N	173	173	173	173	173	173	173	173	173	173	173	173	173	173	173	173	173	173	173	173	173	173	173	173	173	173	173	173	173	173	173	173	173	173	173	173	173	173	173	173	173	173	173
	Pseudomonas fluorescens growth levels	Correlation Coefficient	0.0476586	-0.0423482	-0.0545975	-0.00994777	-0.0076556	0.0293461	-0.106208	-0.0473222	-0.0253243	-0.0433117	-0.0186553	-0.0116957	.395**	-0.0295068	-0.0332847	-0.0143661	-0.00824618	-0.026773	.222**	-0.0116957	-0.00824618	-0.0368089	-0.00824618	-0.00824618	-0.0116959	-0.00824618	-0.0143661	-0.0222028	-0.00824618	-0.00824618	.494**	-0.00824618	-0.00824618	1	-0.00824618	-0.00824618	-0.00824618	-0.00824618	-0.00824618	.705**	-0.00824618	-0.00824618	0.050137
		Sig. (2-tailed)	0.533508	0.580117	0.475571	0.896648	0.920372	0.701518	0.164298	0.536404	0.74085	0.571522	0.807529	0.878617	7.4872e-08	0.699962	0.663752	0.851193	0.914252	0.726599	0.00328526	0.878617	0.914252	0.63066	0.914252	0.914252	0.878615	0.914252	0.851193	0.771854	0.914252	0.914252	4.87481e-12	0.914252	0.914252		0.914252	0.914252	0.914252	0.914252	0.914252	2.57798e-27	0.914252	0.914252	0.512416
		N	173	173	173	173	173	173	173	173	173	173	173	173	173	173	173	173	173	173	173	173	173	173	173	173	173	173	173	173	173	173	173	173	173	173	173	173	173	173	173	173	173	173	173
	Sphingomonas paucimobillis growth levels	Correlation Coefficient	-0.0427657	.195*	-0.115085	0.0116894	-0.0539757	0.0980879	-0.0420256	-0.0333644	-0.0178549	-0.0305368	-0.0131529	-0.00824604	-0.0101288	-0.0208037	-0.0234673	-0.0101288	-0.00581395	.294**	-0.0178563	-0.00824604	-0.00581395	-0.025952	-0.00581395	-0.00581395	-0.00824618	-0.00581395	-0.0101288	-0.0156541	-0.00581395	-0.00581395	-0.00824618	-0.00581395	-0.00581395	-0.00824618	1	-0.00581395	-0.00581395	-0.00581395	-0.00581395	-0.00581395	-0.00581395	-0.00581395	0.0207483
		Sig. (2-tailed)	0.576385	0.0102512	0.13162	0.878681	0.480619	0.199181	0.583009	0.662996	0.815637	0.690018	0.863632	0.914253	0.894778	0.785871	0.759247	0.894778	0.939485	8.40253e-05	0.815622	0.914253	0.939485	0.734664	0.939485	0.939485	0.914252	0.939485	0.894778	0.838028	0.939485	0.939485	0.914252	0.939485	0.939485	0.914252		0.939485	0.939485	0.939485	0.939485	0.939485	0.939485	0.939485	0.786428
		N	173	173	173	173	173	173	173	173	173	173	173	173	173	173	173	173	173	173	173	173	173	173	173	173	173	173	173	173	173	173	173	173	173	173	173	173	173	173	173	173	173	173	173
	Rahnella aqualitis growth levels	Correlation Coefficient	-0.0656758	-0.0298575	-0.115085	-0.125467	-0.111807	0.0720333	-0.0359127	-0.0333644	-0.0178549	-0.0305368	-0.0131529	-0.00824604	-0.0101288	-0.0208037	-0.0234673	-0.0101288	-0.00581395	-0.0188762	-0.0178563	-0.00824604	-0.00581395	-0.025952	-0.00581395	-0.00581395	-0.00824618	-0.00581395	-0.0101288	-0.0156541	-0.00581395	-0.00581395	-0.00824618	-0.00581395	-0.00581395	-0.00824618	-0.00581395	1	-0.00581395	-0.00581395	-0.00581395	-0.00581395	-0.00581395	-0.00581395	0.0998994
		Sig. (2-tailed)	0.390619	0.69657	0.13162	0.100012	0.143051	0.346292	0.639009	0.662996	0.815637	0.690018	0.863632	0.914253	0.894778	0.785871	0.759247	0.894778	0.939485	0.805295	0.815622	0.914253	0.939485	0.734664	0.939485	0.939485	0.914252	0.939485	0.894778	0.838028	0.939485	0.939485	0.914252	0.939485	0.939485	0.914252	0.939485		0.939485	0.939485	0.939485	0.939485	0.939485	0.939485	0.190969
		N	173	173	173	173	173	173	173	173	173	173	173	173	173	173	173	173	173	173	173	173	173	173	173	173	173	173	173	173	173	173	173	173	173	173	173	173	173	173	173	173	173	173	173
	Moraxella species growth levels	Correlation Coefficient	0.119133	-0.0298575	0.0650824	-0.0529921	-0.0886744	0.0068968	0.0297999	-0.0333644	-0.0178549	-0.0305368	-0.0131529	-0.00824604	.577**	-0.0208037	-0.0234673	-0.0101288	-0.00581395	-0.0188762	-0.0178563	-0.00824604	-0.00581395	-0.025952	-0.00581395	-0.00581395	-0.00824618	-0.00581395	-0.0101288	-0.0156541	-0.00581395	-0.00581395	-0.00824618	-0.00581395	-0.00581395	-0.00824618	-0.00581395	-0.00581395	1	-0.00581395	-0.00581395	-0.00581395	-0.00581395	-0.00581395	0.0207483
		Sig. (2-tailed)	0.118487	0.69657	0.394924	0.488664	0.245983	0.928242	0.697127	0.662996	0.815637	0.690018	0.863632	0.914253	9.18998e-17	0.785871	0.759247	0.894778	0.939485	0.805295	0.815622	0.914253	0.939485	0.734664	0.939485	0.939485	0.914252	0.939485	0.894778	0.838028	0.939485	0.939485	0.914252	0.939485	0.939485	0.914252	0.939485	0.939485		0.939485	0.939485	0.939485	0.939485	0.939485	0.786428
		N	173	173	173	173	173	173	173	173	173	173	173	173	173	173	173	173	173	173	173	173	173	173	173	173	173	173	173	173	173	173	173	173	173	173	173	173	173	173	173	173	173	173	173
	Morganella morganii growth levels	Correlation Coefficient	0.11226	-0.0298575	0.0650824	0.13248	0.101012	0.124142	0.090928	-0.0333644	-0.0178549	-0.0305368	-0.0131529	-0.00824604	-0.0101288	-0.0208037	-0.0234673	-0.0101288	-0.00581395	-0.0188762	-0.0178563	.709**	-0.00581395	-0.025952	-0.00581395	-0.00581395	.705**	-0.00581395	-0.0101288	-0.0156541	-0.00581395	-0.00581395	-0.00824618	-0.00581395	-0.00581395	-0.00824618	-0.00581395	-0.00581395	-0.00581395	1	-0.00581395	-0.00581395	-0.00581395	-0.00581395	0.115268
		Sig. (2-tailed)	0.141428	0.69657	0.394924	0.0822919	0.18605	0.103673	0.234138	0.662996	0.815637	0.690018	0.863632	0.914253	0.894778	0.785871	0.759247	0.894778	0.939485	0.805295	0.815622	9.48498e-28	0.939485	0.734664	0.939485	0.939485	2.57798e-27	0.939485	0.894778	0.838028	0.939485	0.939485	0.914252	0.939485	0.939485	0.914252	0.939485	0.939485	0.939485		0.939485	0.939485	0.939485	0.939485	0.131001
		N	173	173	173	173	173	173	173	173	173	173	173	173	173	173	173	173	173	173	173	173	173	173	173	173	173	173	173	173	173	173	173	173	173	173	173	173	173	173	173	173	173	173	173
	Pseudomonas aeroginosa growth levels	Correlation Coefficient	-0.0145098	-0.0298575	-0.00238106	-0.0989705	-0.111807	-0.0513429	0.0297999	-0.0333644	-0.0178549	-0.0305368	-0.0131529	-0.00824604	-0.0101288	-0.0208037	-0.0234673	-0.0101288	-0.00581395	-0.0188762	-0.0178563	-0.00824604	-0.00581395	-0.025952	-0.00581395	-0.00581395	-0.00824618	-0.00581395	-0.0101288	-0.0156541	-0.00581395	-0.00581395	-0.00824618	-0.00581395	-0.00581395	-0.00824618	-0.00581395	-0.00581395	-0.00581395	-0.00581395	1	-0.00581395	-0.00581395	-0.00581395	-0.00614765
		Sig. (2-tailed)	0.849722	0.69657	0.975197	0.195148	0.143051	0.502312	0.697127	0.662996	0.815637	0.690018	0.863632	0.914253	0.894778	0.785871	0.759247	0.894778	0.939485	0.805295	0.815622	0.914253	0.939485	0.734664	0.939485	0.939485	0.914252	0.939485	0.894778	0.838028	0.939485	0.939485	0.914252	0.939485	0.939485	0.914252	0.939485	0.939485	0.939485	0.939485		0.939485	0.939485	0.939485	0.936019
		N	173	173	173	173	173	173	173	173	173	173	173	173	173	173	173	173	173	173	173	173	173	173	173	173	173	173	173	173	173	173	173	173	173	173	173	173	173	173	173	173	173	173	173
	Enterobacter asburiae growth levels	Correlation Coefficient	-0.0572754	-0.0298575	-0.0746066	-0.125467	-0.111807	0.112648	-0.045082	-0.0333644	-0.0178549	-0.0305368	-0.0131529	-0.00824604	.567**	-0.0208037	-0.0234673	-0.0101288	-0.00581395	-0.0188762	-0.0178563	-0.00824604	-0.00581395	-0.025952	-0.00581395	-0.00581395	-0.00824618	-0.00581395	-0.0101288	-0.0156541	-0.00581395	-0.00581395	-0.00824618	-0.00581395	-0.00581395	.705**	-0.00581395	-0.00581395	-0.00581395	-0.00581395	-0.00581395	1	-0.00581395	-0.00581395	0.0998994
		Sig. (2-tailed)	0.454162	0.69657	0.329291	0.100012	0.143051	0.140049	0.555887	0.662996	0.815637	0.690018	0.863632	0.914253	4.08216e-16	0.785871	0.759247	0.894778	0.939485	0.805295	0.815622	0.914253	0.939485	0.734664	0.939485	0.939485	0.914252	0.939485	0.894778	0.838028	0.939485	0.939485	0.914252	0.939485	0.939485	2.57798e-27	0.939485	0.939485	0.939485	0.939485	0.939485		0.939485	0.939485	0.190969
		N	173	173	173	173	173	173	173	173	173	173	173	173	173	173	173	173	173	173	173	173	173	173	173	173	173	173	173	173	173	173	173	173	173	173	173	173	173	173	173	173	173	173	173
	Stenotrophomonas maltophilia growth levels	Correlation Coefficient	-0.122951	-0.0298575	0.0650824	-0.0529921	-0.0886744	-0.100387	-0.0244512	-0.0333644	-0.0178549	.182*	-0.0131529	-0.00824604	-0.0101288	.288**	-0.0234673	-0.0101288	-0.00581395	-0.0188762	-0.0178563	-0.00824604	-0.00581395	-0.025952	-0.00581395	-0.00581395	-0.00824618	-0.00581395	-0.0101288	-0.0156541	-0.00581395	-0.00581395	-0.00824618	-0.00581395	-0.00581395	-0.00824618	-0.00581395	-0.00581395	-0.00581395	-0.00581395	-0.00581395	-0.00581395	1	-0.00581395	-0.070698
		Sig. (2-tailed)	0.107056	0.69657	0.394924	0.488664	0.245983	0.188802	0.749482	0.662996	0.815637	0.0165822	0.863632	0.914253	0.894778	0.000123377	0.759247	0.894778	0.939485	0.805295	0.815622	0.914253	0.939485	0.734664	0.939485	0.939485	0.914252	0.939485	0.894778	0.838028	0.939485	0.939485	0.914252	0.939485	0.939485	0.914252	0.939485	0.939485	0.939485	0.939485	0.939485	0.939485		0.939485	0.355329
		N	173	173	173	173	173	173	173	173	173	173	173	173	173	173	173	173	173	173	173	173	173	173	173	173	173	173	173	173	173	173	173	173	173	173	173	173	173	173	173	173	173	173	173
	Proteus vulgaris growth levels	Correlation Coefficient	-0.0229102	-0.0298575	-0.115085	-0.0529921	-0.111807	-0.127974	-0.0687691	-0.0333644	-0.0178549	-0.0305368	-0.0131529	-0.00824604	-0.0101288	-0.0208037	-0.0234673	-0.0101288	-0.00581395	-0.0188762	-0.0178563	-0.00824604	-0.00581395	.206**	-0.00581395	-0.00581395	-0.00824618	-0.00581395	-0.0101288	-0.0156541	-0.00581395	-0.00581395	-0.00824618	-0.00581395	-0.00581395	-0.00824618	-0.00581395	-0.00581395	-0.00581395	-0.00581395	-0.00581395	-0.00581395	-0.00581395	1	-0.070698
		Sig. (2-tailed)	0.764794	0.69657	0.13162	0.488664	0.143051	0.093359	0.36864	0.662996	0.815637	0.690018	0.863632	0.914253	0.894778	0.785871	0.759247	0.894778	0.939485	0.805295	0.815622	0.914253	0.939485	0.00649972	0.939485	0.939485	0.914252	0.939485	0.894778	0.838028	0.939485	0.939485	0.914252	0.939485	0.939485	0.914252	0.939485	0.939485	0.939485	0.939485	0.939485	0.939485	0.939485		0.355329
		N	173	173	173	173	173	173	173	173	173	173	173	173	173	173	173	173	173	173	173	173	173	173	173	173	173	173	173	173	173	173	173	173	173	173	173	173	173	173	173	173	173	173	173
	Duration of disease	Correlation Coefficient	0.128084	0.0161288	-.190*	-.205**	-0.0359055	-0.0728235	-0.0198195	0.0442768	0.00563389	-0.0336641	-0.0868294	-0.00619929	0.0815797	-0.022011	0.00016256	-0.0474218	-0.070698	0.00265216	-0.00489008	-0.00989115	-0.070698	0.00662577	-0.070698	-0.070698	.163*	0.115268	-0.0827714	0.081589	-0.10451	-0.10451	-0.0250685	0.0998994	-0.00614765	0.050137	0.0207483	0.0998994	0.0207483	0.115268	-0.00614765	0.0998994	-0.070698	-0.070698	1
		Sig. (2-tailed)	0.0930755	0.833186	0.0122622	0.00694155	0.639076	0.341014	0.795774	0.562972	0.941356	0.660157	0.255986	0.935483	0.285966	0.773771	0.998306	0.535546	0.355329	0.972374	0.949087	0.897233	0.355329	0.931055	0.355329	0.355329	0.0316129	0.131001	0.278962	0.285911	0.171187	0.171187	0.743376	0.190969	0.936019	0.512416	0.786428	0.190969	0.786428	0.131001	0.936019	0.190969	0.355329	0.355329
		N	173	173	173	173	173	173	173	173	173	173	173	173	173	173	173	173	173	173	173	173	173	173	173	173	173	173	173	173	173	173	173	173	173	173	173	173	173	173	173	173	173	173	173
**. Correlation is significant at the 0.01 level (2-tailed).
*. Correlation is significant at the 0.05 level (2-tailed).
