# Supplementary material for: Candidiasis and Other Bacterial Infections among Patients Diagnosed with Burning Mouth Syndrome
Source: Medicina (Kaunas). 2022 Aug 1;58(8):1029. doi: 10.3390/medicina58081029 (PMC9416425; doi:10.3390/medicina58081029)
Supplement: Supplementary file 1 [file medicina-58-01029-s001.zip › Table S3.xlsm]

## Sheet: Sheet1
Table S3. Correlations between Control groups patient data
			Pain levels in the morning	Pain levels in the afternoon	Pain levels in the evening	Unstimulated salivary flow levels	Stimulated salivary flow levels	Candida albicans growth levels	Staphylococcus aureus growth levels	Klebsiella species growth levels	Candida species growth levels	Acinetobacter baumanii growth levels	Pantoea species growth levels	Stenotrophomonas maltophilia growth levels
Spearman's rho	Pain levels in the morning	Correlation Coefficient	1	.396**	.172*	-0.0344006	0.052402	-0.0492285	-0.0982627	0.0480139	0.0158514	-0.0315488	-.146*	-0.024486
		Sig. (2-tailed)		2.19565e-08	0.0190288	0.641118	0.477494	0.504602	0.182098	0.515186	0.82997	0.669034	0.0470993	0.740083
		N	186	186	186	186	186	186	186	186	186	186	186	186
	Pain levels in the afternoon	Correlation Coefficient	.396**	1	.669**	-0.0926106	-0.00714091	-0.0899221	0.0209118	-.173*	-.146*	0.0432834	-0.069575	-0.11077
		Sig. (2-tailed)	2.19565e-08		1.64768e-25	0.208671	0.922938	0.222245	0.776942	0.0179504	0.0463004	0.557471	0.345362	0.132286
		N	186	186	186	186	186	186	186	186	186	186	186	186
	Pain levels in the evening	Correlation Coefficient	.172*	.669**	1	-0.132718	-0.0488586	-0.0779583	-0.0361032	-0.131285	-0.0556965	0.0128679	-0.110338	-0.132486
		Sig. (2-tailed)	0.0190288	1.64768e-25		0.0709447	0.507814	0.290214	0.624684	0.0740748	0.45021	0.861615	0.133808	0.0714453
		N	186	186	186	186	186	186	186	186	186	186	186	186
	Unstimulated salivary flow levels	Correlation Coefficient	-0.0344006	-0.0926106	-0.132718	1	.519**	-0.0513387	-0.080306	0.106863	-0.0424351	-0.077947	-0.0086422	-0.0293248
		Sig. (2-tailed)	0.641118	0.208671	0.0709447		3.07679e-14	0.486488	0.275887	0.146572	0.565227	0.290284	0.906803	0.691127
		N	186	186	186	186	186	186	186	186	186	186	186	186
	Stimulated salivary flow levels	Correlation Coefficient	0.052402	-0.00714091	-0.0488586	.519**	1	-0.0271944	0.0474071	0.064465	-0.0716118	-0.0478759	-0.0228167	0.0128451
		Sig. (2-tailed)	0.477494	0.922938	0.507814	3.07679e-14		0.712537	0.520516	0.382027	0.331389	0.516396	0.75723	0.861857
		N	186	186	186	186	186	186	186	186	186	186	186	186
	Candida albicans growth levels	Correlation Coefficient	-0.0492285	-0.0899221	-0.0779583	-0.0513387	-0.0271944	1	-0.0217516	0.0332742	-0.106076	0.0249701	0.0801688	-0.0464156
		Sig. (2-tailed)	0.504602	0.222245	0.290214	0.486488	0.712537		0.768232	0.652086	0.149585	0.735134	0.276711	0.529286
		N	186	186	186	186	186	186	186	186	186	186	186	186
	Staphylococcus aureus growth levels	Correlation Coefficient	-0.0982627	0.0209118	-0.0361032	-0.080306	0.0474071	-0.0217516	1	-0.0152018	0.0244418	0.0562269	-0.0437889	0.0977179
		Sig. (2-tailed)	0.182098	0.776942	0.624684	0.275887	0.520516	0.768232		0.836838	0.740535	0.445901	0.552873	0.184545
		N	186	186	186	186	186	186	186	186	186	186	186	186
	Klebsiella species growth levels	Correlation Coefficient	0.0480139	-.173*	-0.131285	0.106863	0.064465	0.0332742	-0.0152018	1	-0.0537073	-0.0334161	-0.0235007	-0.0235007
		Sig. (2-tailed)	0.515186	0.0179504	0.0740748	0.146572	0.382027	0.652086	0.836838		0.466578	0.650701	0.750189	0.750189
		N	186	186	186	186	186	186	186	186	186	186	186	186
	Candida species growth levels	Correlation Coefficient	0.0158514	-.146*	-0.0556965	-0.0424351	-0.0716118	-0.106076	0.0244418	-0.0537073	1	-0.0353206	-0.02484	-0.02484
		Sig. (2-tailed)	0.82997	0.0463004	0.45021	0.565227	0.331389	0.149585	0.740535	0.466578		0.632216	0.736463	0.736463
		N	186	186	186	186	186	186	186	186	186	186	186	186
	Acinetobacter baumanii growth levels	Correlation Coefficient	-0.0315488	0.0432834	0.0128679	-0.077947	-0.0478759	0.0249701	0.0562269	-0.0334161	-0.0353206	1	.344**	-0.0154552
		Sig. (2-tailed)	0.669034	0.557471	0.861615	0.290284	0.516396	0.735134	0.445901	0.650701	0.632216		1.54383e-06	0.834157
		N	186	186	186	186	186	186	186	186	186	186	186	186
	Pantoea species growth levels	Correlation Coefficient	-.146*	-0.069575	-0.110338	-0.0086422	-0.0228167	0.0801688	-0.0437889	-0.0235007	-0.02484	.344**	1	-0.0108692
		Sig. (2-tailed)	0.0470993	0.345362	0.133808	0.906803	0.75723	0.276711	0.552873	0.750189	0.736463	1.54383e-06		0.882941
		N	186	186	186	186	186	186	186	186	186	186	186	186
	Stenotrophomonas maltophilia growth levels	Correlation Coefficient	-0.024486	-0.11077	-0.132486	-0.0293248	0.0128451	-0.0464156	0.0977179	-0.0235007	-0.02484	-0.0154552	-0.0108692	1
		Sig. (2-tailed)	0.740083	0.132286	0.0714453	0.691127	0.861857	0.529286	0.184545	0.750189	0.736463	0.834157	0.882941
		N	186	186	186	186	186	186	186	186	186	186	186	186
**. Correlation is significant at the 0.01 level (2-tailed).
*. Correlation is significant at the 0.05 level (2-tailed).
